# Supplementary material for: Reptiles in Guadeloupe (French West Indies) are a reservoir of major human Salmonella enterica serovars
Source: PLoS One. 2019 Jul 19;14(7):e0220145. doi: 10.1371/journal.pone.0220145 (PMC6641201; doi:10.1371/journal.pone.0220145)
Supplement: S1 Table — (XLSX) [file pone.0220145.s001.xlsx]

## Sheet: Feuil1
TABLE S1. Details of GPS coodinates of sampling locations of cold-blooded animals, number of positive animals and isolated serovars
Location	GPS Coordinates		Species	Number	% Pos	(N)	Serovar (N)
	Latitude	Longitude
Anse Bertrand	16.47	-61.52	Anolis marmoratus	4	0.0	0
Baie Mahault _Bel Air	16.25	-61.62	Anolis marmoratus	7	42.9	3	43:z4,z32:-:- (2) 1,44:-:- (immobile) (1)
Baie Mahault_Bragelone	16.22	-61.63	Eleutherodactylus sp.	2	0.0	0
Baie Mahault _Calvaire	16.24	-61.63	Anolis marmoratus	2	0.0	0
Baie-Mahault Arnouville	16.23	-61.59	Anolis marmoratus	3	0.0	0
Baie-Mahault Arnouville	16.23	-61.59	Hemidactylus mabouia	2	0.0	0
Baie-Mahault_La mahaultière	16.26	-61.59	Anolis marmoratus	5	40.0	2	43:z4,z32:-:- (2)
Baillif_Anse Colas	16.04	-61.75	Anolis marmoratus	5	0.0	0
Baillif_Bourg	16.02	-61.75	Anolis marmoratus	5	20.0	1	Panama (1)
Baillif_Bouvier	16.02	-61.72	Anolis marmoratus	4	0.0	0
Baillif_Fond Bernard	16.06	-61.69	Anolis marmoratus	5	0.0	0
Baillif_Grand Fond	16.05	-61.71	Anolis marmoratus	1	0.0	0
Bouillante_Galets	16.17	-61.78	Anolis marmoratus	1	0.0	0
Capsterre Belle Eau_Chutes du Cabert	16.04	-61.64	Anolis marmoratus	6	0.0	0
Deshaies_Liberté	16.30	-61.79	Eleutherodactylus sp.	10	0.0	0
Gosier_Bas du Fort	16.22	-61.52	Hemidactylus mabouia	1	0.0	0
Gosier_Bas du Fort	16.22	-61.52	Hemidactylus mabouia	1	0.0	0
Gosier_Bellevue	16.22	-61.45	Hemidactylus mabouia	4	0.0	0
Gosier_Bourg	16.21	-61.50	Anolis marmoratus	6	16.7	1	43:z4,z32:-:- (1)
Gosier_Cocoyer	16.24	-61.48	Anolis marmoratus	3	0.0	0
Gosier_Datcha	16.21	-61.49	Anolis marmoratus	6	16.7	1	43:z4,z32:-:- (1)
Gosier_Grand Bois	16.24	-61.46	Anolis marmoratus	4	50.0	2	43:z4,z32:-:- (1) Rubislaw (1)
Gosier_Grande Ravine	16.21	-61.47	Anolis marmoratus	7	0.0	0
Gosier_Montauban	16.21	-61.50	Anolis marmoratus	9	11.1	1	Rubislaw (1)
Gosier_Petit Havre	16.21	-61.43	Anolis marmoratus	2	0.0	0
Gosier_Petit Havre	16.21	-61.43	Hemidactylus mabouia	2	0.0	0
Gosier_Petit Havre	16.21	-61.43	Iguana iguana	1	0.0	0
Gosier_Riviera	16.21	-61.48	Anolis marmoratus	2	0.0	0
Gourbeyre_Bain des Amous (Dolé)	15.99	-61.67	Anolis marmoratus	9	16.7	2	Newport (1) 43:z4,z32:-:- (1)
Grands Fonds St Anne	16.26	-61.43	Anolis marmoratus	2	0.0	0
Ilets Kahouanne 1	16.36	-61.78	Anolis marmoratus	4	0.0	0
Ilets Kahouanne 2	16.36	-61.78	Anolis marmoratus	3	0.0	0
La Désirade_Baie Mahault	16.20	-61.01	Iguana delicatissima	3	0.0	0
La Désirade_Baie Mahault	16.32	-61.01	Anolis marmoratus	3	100.0	3	Pomona (3)
La Désirade_Beauséjour	16.30	-61.08	Anolis marmoratus	1	100.0	1	Infantis (1)
La Désirade_Cimetière	16.30	-61.08	Iguana delicatissima	6	50.0	3	Schwarzengrund (3)
La Désirade_Grande Montagne	16.31	-61.06	Anolis marmoratus	1	100.0	1	Rubislaw (1)
La Désirade_Grande Ravine	16.31	-61.07	Anolis marmoratus	1	0.0	0
La Désirade_Le Souffleur	16.31	-61.04	Anolis marmoratus	1	0.0	0
La Désirade_Les Galets	16.30	-61.10	Anolis marmoratus	1	0.0	0
La Désirade_Morne Souffleur	16.32	-61.05	Anolis marmoratus	1	100.0	1	43:z4,z32:-:- (1)
La Désirade_Petites Anses	16.32	-61.03	Anolis marmoratus	1	100.0	1	Rubislaw (1)
La Désirade_Pointe Colibri	16.29	-61.10	Iguana delicatissima	13	38.5	5	Schwarzengrund (3) Les Abymes (1) Infantis (1)
Lamentin_ Grosse Montagne	16.23	-61.66	Anolis marmoratus	5	0.0	0
Lamentin_Dalciat	16.27	-61.64	Anolis marmoratus	5	0.0	0
Lamentin_Larozière	16.24	-61.66	Eleutherodactylus sp.	10	0.0	0
Lamentin_Lemercier	16.26	-61.65	Anolis marmoratus	3	0.0	0
Lamentin_Ravine Chaude	16.23	-61.67	Anolis marmoratus	4	50.0	2	43:z4,z32:-:- (1) Newport (1)
Le Gosier_Datcha	16.21	-61.50	Iguana iguana	2	0.0	0
le Gosier_Mathurin	16.22	-61.50	Anolis marmoratus	3	0.0	0
Le Gosier_Pointe de la Verdure	16.21	-61.51	Iguana iguana	1	0.0	0
Le Gosier_Vieille Tour	16.21	-61.50	Iguana iguana	19	10.5	2	Panama (1) Newport (1)
Le Moule _Clugny	16.31	-61.41	Anolis marmoratus	1	0.0	0
Le Moule_Chouloute	16.30	-61.44	Anolis marmoratus	1	0.0	0
Le Moule_Damencourt	16.33	-61.36	Hemidactylus mabouia	1	0.0	0
Le Moule_Dévarieux	16.29	-61.35	Hemidactylus mabouia	2	0.0	0
Le Moule_Durival	16.35	-61.42	Eleutherodactylus sp.	2	0.0	0
Les Abymes Dugazon	16.25	-61.52	Hemidactylus mabouia	2	0.0	0
Les Abymes_Besson	16.24	-61.13	Anolis marmoratus	3	0.0	0
Les Abymes_Caraque	16.25	-61.51	Anolis marmoratus	2	0.0	0
Les Abymes_Caraque	16.25	-61.51	Hemidactylus mabouia	2	0.0	0
Les Abymes_Institut Pasteur	16.23	-61.53	Anolis marmoratus	12	0.0	0
Les Abymes_Institut Pasteur	16.23	-61.53	Hemidactylus mabouia	12	0.0	0
Les Abymes_Institut Pasteur	16.23	-61.53	Eleutherodactylus sp.	2	0.0	0
Les Abymes_Morne Vergain	16.26	-61.53	Hemidactylus mabouia	4	0.0	0
Marie Galante_Fond Crabier	15.94	-61.24	Anolis ferreus	1	100.0	1	Pomona (1)
Marie Galante_Fond Lolo	15.91	-61.28	Anolis ferreus	2	50.0	1	Pomona (1)
Marie Galante_Mayolette	15.98	-61.25	Anolis ferreus	1	100.0	1	Arechavelata (1)
Marie-Galante_Habitation Murat	15.88	-61.30	Anolis ferreus	2	100.0	2	Pomona (2)
Marie-Galante_Lami	15.89	-61.31	Anolis ferreus	1	0.0	0
Marie-Galante_Trois Ilets	15.93	-61.33	Anolis ferreus	2	100.0	2	Pomona (2)
Morne à l'Eau_Lasserre	16.33	-61.43	Anolis marmoratus	2	50.0	1	43:z4,z32:-:- (1)
Petit Bourg_Cascade aux Ecrevisses	16.18	-61.68	Anolis marmoratus	3	0.0	0
Petit Bourg_Douville	16.14	-61.59	Anolis marmoratus	4	0.0	0
Petit Bourg_Fougère	16.20	-61.62	Eleutherodactylus sp.	7	0.0	0
Petit Bourg_La Grippière	16.22	-61.63	Anolis marmoratus	5	0.0	0
Petit Bourg_Maison de la Foret	16.17	-61.70	Anolis marmoratus	5	0.0	0
Petit Bourg_Petit Bras David	16.18	-61.71	Anolis marmoratus	1	0.0	0
Petit Bourg_Prise d'Eau	16.20	-61.65	Anolis marmoratus	4	0.0	0
Petit Bourg_Versailles	16.22	-61.60	Eleutherodactylus sp.	2	0.0	0
Petit Bourg_Versailles	16.22	-61.60	Hemidactylus mabouia	1	0.0	0
Petit Canal_Babin	16.34	-61.53	Anolis marmoratus	13	0.0	0
Petit_Bourg_Sarcelles	16.16	-61.58	Anolis marmoratus	4	0.0	0
Petit-Bourg_Le Gommier	16.19	-61.66	Anolis marmoratus	3	0.0	0
Petit-Bourg_Prise d'Eau	16.21	-61.65	Anolis marmoratus	5	0.0	0
Petit-Canal _Les Mangles	16.39	-61.46	Anolis marmoratus	1	0.0	0
Petite Terre	16.17	-61.12	Iguana delicatissima	23	73.9	17	Schwarzengrund (14) Infantis (3)
Pointe à Pitre_Mortenol	16.24	-61.53	Hemidactylus mabouia	1	0.0	0
Pointe Noire_Anse Guyonneau	16.22	-61.78	Anolis marmoratus	4	0.0	0
Pointe Noire_Baille Argent	16.26	-61.81	Anolis marmoratus	4	0.0	0
Pointe Noire_Bourg	16.24	-61.79	Eleutherodactylus sp.	10	0.0	0
Pointe Noire_Les Plaines	16.23	-61.76	Anolis marmoratus	5	0.0	0
Pointe Noire_Notre Dame des Larmes	16.24	-61.75	Anolis marmoratus	3	0.0	0
Pointe Noire_Pointe St Thomas	16.28	-61.80	Anolis marmoratus	4	0.0	0
Port-Louis_Beuthier	16.42	-61.48	Anolis marmoratus	7	0.0	0
Saint Claude_Bains Jaunes	16.03	-61.67	Anolis marmoratus	2	0.0	0
Sainte Anne_ Grands Fonds Moreau	16.25	-61.45	Anolis marmoratus	3	0.0	0
Sainte Anne_Bois Jolan	16.24	-61.35	Anolis marmoratus	11	9.1	1	Arechavelata (1)
Sainte Anne_Burat	16.23	-61.40	Anolis marmoratus	2	0.0	0
Sainte Anne_Dupré	16.23	-61.39	Anolis marmoratus	1	0.0	0
Sainte Anne_Grands Fonds Calvaire	16.26	-61.39	Anolis marmoratus	1	0.0	0
Sainte Anne_Le Helleux	16.24	-61.34	Anolis marmoratus	5	20.0	1	Newport (1)
Sainte Anne_Le Helleux	16.25	-61.34	Eleutherodactylus sp.	5	0.0	0
Sainte Rose	16.36	-61.74	Anolis marmoratus	2	0.0	0
Sainte Rose_Belle Plaine	16.30	-61.69	Anolis marmoratus	1	0.0	0
Sainte Rose_Boucan	16.28	-61.67	Anolis marmoratus	4	0.0	0
Sainte Rose_Morne Rouge	16.30	-61.66	Anolis marmoratus	8	25.0	2	43:z4,z32:-:- (2)
St Anne_Grands Fonds	16.28	-61.42	Anolis marmoratus	3	33.3	1	43:z4,z32:-:- (1)
St François_Bessot	16.27	-61.31	Anolis marmoratus	4	0.0	0
St François_Blonval	16.25	-61.31	Anolis marmoratus	3	33.3	1	43:z4,z32:-:- (1)
Ste Anne_Fond Basse	16.23	-61.43	Anolis marmoratus	8	0.0	0
Trois Rivière_Bourg	15.97	-61.64	Iguana iguana	1	100.0	1	Panama (1)
Trois Rivière_Bourg	15.97	-61.64	Anolis marmoratus	2	0.0	0
Vieux Habitants_Bourg	16.06	-61.76	Anolis marmoratus	6	16.7	1	43:z4,z32:-:- (1)
Vieux Habitants_Grivelière	16.07	-61.73	Anolis marmoratus	3	0.0	0
Vieux-Habitants_Caféière	16.06	-61.73	Anolis marmoratus	5	0.0	0
Vieux-Habitants_Le Tuf	16.05	-61.74	Anolis marmoratus	4	0.0	0
Vieux-Habitants_Parnasse	16.07	-61.72	Anolis marmoratus	4	0.0	0
